# Supplementary material for: PIN1 protects auditory hair cells from senescence via autophagy
Source: PeerJ. 2022 Nov 1;10:e14267. doi: 10.7717/peerj.14267 (PMC9635358; doi:10.7717/peerj.14267)
Supplement: Supplemental Information 2 [file peerj-10-14267-s002.zip]

Archive with 71 entries (65 files):
- uncropped blots/figure2-uncropped blots/
- uncropped blots/figure2-uncropped blots/A-uncropped blots/
- uncropped blots/figure2-uncropped blots/A-uncropped blots/actin-1.jpg
- uncropped blots/figure2-uncropped blots/A-uncropped blots/actin-2.jpg
- uncropped blots/figure2-uncropped blots/A-uncropped blots/actin-3.jpg
- uncropped blots/figure2-uncropped blots/A-uncropped blots/LC3-1.jpg
- uncropped blots/figure2-uncropped blots/A-uncropped blots/LC3-2.jpg
- uncropped blots/figure2-uncropped blots/A-uncropped blots/LC3-3.jpg
- uncropped blots/figure2-uncropped blots/A-uncropped blots/p16-1.jpg
- uncropped blots/figure2-uncropped blots/A-uncropped blots/p16-2.jpg
- uncropped blots/figure2-uncropped blots/A-uncropped blots/p16-3.jpg
- uncropped blots/figure2-uncropped blots/A-uncropped blots/p21-1.jpg
- uncropped blots/figure2-uncropped blots/A-uncropped blots/p21-2.jpg
- uncropped blots/figure2-uncropped blots/A-uncropped blots/p21-3.jpg
- uncropped blots/figure2-uncropped blots/A-uncropped blots/p62-1.jpg
- uncropped blots/figure2-uncropped blots/A-uncropped blots/p62-2.jpg
- uncropped blots/figure2-uncropped blots/A-uncropped blots/p62-3.jpg
- uncropped blots/figure2-uncropped blots/A-uncropped blots/spreadsheet.xlsx
- uncropped blots/figure2-uncropped blots/B-uncropped blots/
- uncropped blots/figure2-uncropped blots/B-uncropped blots/actin-1.jpg
- uncropped blots/figure2-uncropped blots/B-uncropped blots/actin-2.jpg
- uncropped blots/figure2-uncropped blots/B-uncropped blots/actin-3.jpg
- uncropped blots/figure2-uncropped blots/B-uncropped blots/LC3-1.jpg
- uncropped blots/figure2-uncropped blots/B-uncropped blots/LC3-2.jpg
- uncropped blots/figure2-uncropped blots/B-uncropped blots/LC3-3.jpg
- uncropped blots/figure2-uncropped blots/B-uncropped blots/p16-1.jpg
- uncropped blots/figure2-uncropped blots/B-uncropped blots/p16-2.jpg
- uncropped blots/figure2-uncropped blots/B-uncropped blots/p16-3.jpg
- uncropped blots/figure2-uncropped blots/B-uncropped blots/p21-1.jpg
- uncropped blots/figure2-uncropped blots/B-uncropped blots/p21-2.3.jpg
- uncropped blots/figure2-uncropped blots/B-uncropped blots/p62-1.jpg
- uncropped blots/figure2-uncropped blots/B-uncropped blots/p62-2.jpg
- uncropped blots/figure2-uncropped blots/B-uncropped blots/p62-3.jpg
- uncropped blots/figure2-uncropped blots/B-uncropped blots/spreadsheet.xlsx
- uncropped blots/figure3-uncropped blots/
- uncropped blots/figure3-uncropped blots/A-uncropped blots/
- uncropped blots/figure3-uncropped blots/A-uncropped blots/actin-1.jpg
- uncropped blots/figure3-uncropped blots/A-uncropped blots/actin-2.jpg
- uncropped blots/figure3-uncropped blots/A-uncropped blots/actin-3.jpg
- uncropped blots/figure3-uncropped blots/A-uncropped blots/LC3-1.jpg
- uncropped blots/figure3-uncropped blots/A-uncropped blots/LC3-2.jpg
- uncropped blots/figure3-uncropped blots/A-uncropped blots/LC3-3.jpg
- uncropped blots/figure3-uncropped blots/A-uncropped blots/p16-1.jpg
- uncropped blots/figure3-uncropped blots/A-uncropped blots/p16-2.3.jpg
- uncropped blots/figure3-uncropped blots/A-uncropped blots/p21-1.jpg
- uncropped blots/figure3-uncropped blots/A-uncropped blots/p21-2.tif
- uncropped blots/figure3-uncropped blots/A-uncropped blots/p21-3.jpg
- uncropped blots/figure3-uncropped blots/A-uncropped blots/p62-1.jpg
- uncropped blots/figure3-uncropped blots/A-uncropped blots/p62-2.jpg
- uncropped blots/figure3-uncropped blots/A-uncropped blots/p62-3.jpg
- uncropped blots/figure3-uncropped blots/A-uncropped blots/PIN1-1.jpg
- uncropped blots/figure3-uncropped blots/A-uncropped blots/PIN1-2.jpg
- uncropped blots/figure3-uncropped blots/A-uncropped blots/PIN1-3.jpg
- uncropped blots/figure3-uncropped blots/A-uncropped blots/spreadsheet.xlsx
- uncropped blots/figure3-uncropped blots/B-uncropped blots/
- uncropped blots/figure3-uncropped blots/B-uncropped blots/actin-1.jpg
- uncropped blots/figure3-uncropped blots/B-uncropped blots/actin-2.jpg
- uncropped blots/figure3-uncropped blots/B-uncropped blots/actin-3.jpg
- uncropped blots/figure3-uncropped blots/B-uncropped blots/LC3-1.jpg
- uncropped blots/figure3-uncropped blots/B-uncropped blots/LC3-2.jpg
- uncropped blots/figure3-uncropped blots/B-uncropped blots/LC3-3.jpg
- uncropped blots/figure3-uncropped blots/B-uncropped blots/p16-1.jpg
- uncropped blots/figure3-uncropped blots/B-uncropped blots/p16-2.jpg
- uncropped blots/figure3-uncropped blots/B-uncropped blots/p16-3.jpg
- uncropped blots/figure3-uncropped blots/B-uncropped blots/p21-1.jpg
- uncropped blots/figure3-uncropped blots/B-uncropped blots/p21-2.jpg
- uncropped blots/figure3-uncropped blots/B-uncropped blots/p21-3.jpg
- uncropped blots/figure3-uncropped blots/B-uncropped blots/p62-1.jpg
- uncropped blots/figure3-uncropped blots/B-uncropped blots/p62-2.jpg
- uncropped blots/figure3-uncropped blots/B-uncropped blots/p62-3.jpg
- uncropped blots/figure3-uncropped blots/B-uncropped blots/spreadsheet.xlsx
