# Supplementary material for: PIN1 protects auditory hair cells from senescence via autophagy
Source: PeerJ. 2022 Nov 1;10:e14267. doi: 10.7717/peerj.14267 (PMC9635358; doi:10.7717/peerj.14267)
Supplement: Supplemental Information 2 [file peerj-10-14267-s002.zip › uncropped blots/figure2-uncropped blots/A-uncropped blots/spreadsheet.xlsx]

## Sheet: Sheet1
	Lane1	Lane2	Lane3	Lane4
LC3-1-Ⅰ	1311	1338	2587	1262
LC3-1-Ⅱ	290	1192	1691	3314
LC3-2-Ⅰ	76	398	540	470
LC3-2-Ⅱ	20	413	870	1094
LC3-3-Ⅰ	216	2112	1786	821
LC3-3-Ⅱ	70	2306	1997	2264
p62-1	641	2582	2341	840
p62-2	484	2492	2453	577
p62-3	845	2684	1303	97
p16-1	397	849	1487	1897
p16-2	270	390	1557	1700
p16-3	74	1119	1740	1916
p21-1	900.7	1108.9	1535	2219
p21-2	805	1050	1527	2382
p21-3	494	1687	1802	2651
ACTIN-1	2963	2908.4	3184.3	3095.4
ACTIN-2	2603	2677	2967	2771
ACTIN-3	2738	2844	2808	2400
