# Supplementary material for: PIN1 protects auditory hair cells from senescence via autophagy
Source: PeerJ. 2022 Nov 1;10:e14267. doi: 10.7717/peerj.14267 (PMC9635358; doi:10.7717/peerj.14267)
Supplement: Supplemental Information 2 [file peerj-10-14267-s002.zip › uncropped blots/figure2-uncropped blots/B-uncropped blots/spreadsheet.xlsx]

## Sheet: Sheet1
	Lane1	Lane2	Lane3	Lane4
LC3-1-Ⅰ	1770	1366	2977	2075
LC3-1-Ⅱ	336	2658	2297	1291		0.189831	1.94583	0.771582	0.622169
LC3-2-Ⅰ	508	1652	3752	3409
LC3-2-Ⅱ	159.8	1717	2051	1742		0.314567	1.03935	0.546642	0.511
LC3-3-Ⅰ	526	910	1606	1570
LC3-3-Ⅱ	55	1300	797	1180		0.104563	1.42857	0.67	0.751592
p62-1	274	539	1237	1844		0.103827	0.223188	0.489901	0.631723
p62-2	323	741	2268	2616		0.0944444	0.260915	0.678433	0.909597
p62-3	310	644	1337	1814		0.097057	0.326738	0.53933	0.765401
p16-1	1328	2153	988	1209		0.503221	0.891511	0.391287	0.414183
p16-2	1990	2538	758	724		0.581871	0.893662	0.226742	0.251739
p16-3	968	1801	1269	1205		0.303068	0.913749	0.5119	0.508439
p21-1	2041	2699	1752	1448		0.8	1.1176	0.693861	0.49606
p21-2	844	1755	817	567		0.246784	0.617958	0.244391	0.197149
p21-3	576	1778	969	624		0.180338	0.90208	0.390883	0.263291
ACTIN-1	2639	2415	2525	2919
ACTIN-2	3420	2840	3343	2876
ACTIN-3	3194	1971	2479	2370
