# Supplementary material for: PIN1 protects auditory hair cells from senescence via autophagy
Source: PeerJ. 2022 Nov 1;10:e14267. doi: 10.7717/peerj.14267 (PMC9635358; doi:10.7717/peerj.14267)
Supplement: Supplemental Information 2 [file peerj-10-14267-s002.zip › uncropped blots/figure3-uncropped blots/A-uncropped blots/spreadsheet.xlsx]

## Sheet: Sheet1
	Lane1	Lane2	Lane3	Lane4
LC3-1-Ⅰ	5618	2186	2779	3175
LC3-1-Ⅱ	3052	2354	427	2092		0.543254	1.07685	0.153652	0.658898
LC3-2-Ⅰ	2604	4987	3143	2652
LC3-2-Ⅱ	1726	3825	1212	1610		0.662826	0.766994	0.385619	0.607089
LC3-3-Ⅰ	5380	3824	3121	4771
LC3-3-Ⅱ	2089	2971	1017	3238		0.38829	0.776935	0.325857	0.678684
p62-1	678	667	2398	1606		0.331865	0.330198	1.02173	0.644462
p62-2	387	1150	2118	1686		0.19064	0.589441	1.40637	0.793785
p62-3	386	1523	2985	2075		0.156656	0.455852	0.947619	0.675016
p16-1	544	1665	562	1691		0.266275	0.824257	0.239455	0.678571
p16-2	221	827	411	1253		0.108867	0.423885	0.272908	0.589925
p16-3	260	1141	381	1243		0.105519	0.341515	0.120952	0.404359
p21-1	831	1776	648	1397		0.406755	0.879208	0.276097	0.560594
p21-2	286	851	328	1076		0.140887	0.436187	0.217795	0.506591
p21-3	870	1734	1079	2110		0.353084	0.519006	0.34254	0.686402
PIN1-1	1708	1008	2364	1195		0.836025	0.49901	1.00724	0.479535
PIN1-2	1935	563	2082	1009		0.953202	0.28857	1.38247	0.475047
PIN1-3	1759	1089	2614	1334		0.71388	0.32595	0.829841	0.433962
ACTIN-1	2043	2020	2347	2492
ACTIN-2	2030	1951	1506	2124
ACTIN-3	2464	3341	3150	3074
