# Supplementary material for: PIN1 protects auditory hair cells from senescence via autophagy
Source: PeerJ. 2022 Nov 1;10:e14267. doi: 10.7717/peerj.14267 (PMC9635358; doi:10.7717/peerj.14267)
Supplement: Supplemental Information 2 [file peerj-10-14267-s002.zip › uncropped blots/figure3-uncropped blots/B-uncropped blots/spreadsheet.xlsx]

## Sheet: Sheet1
	Lane1	Lane2	Lane3	Lane4
LC3-1-Ⅰ	1792	2559	1625	778
LC3-1-Ⅱ	308	2146	2379	1978		0.171875	0.838609	1.464	2.54242
LC3-2-Ⅰ	305	278	333	478
LC3-2-Ⅱ	78	290	558	1307		0.255738	1.04317	1.67568	2.73431
LC3-3-Ⅰ	593	492	868	478
LC3-3-Ⅱ	201	616	1910	1460		0.338954	1.25203	2.20046	3.05439
p62-1	1415	2378	1377	908		0.660289	1.2945	0.677991	0.415561
p62-2	1324	1364	1171	341		0.835859	1.07233	0.629232	0.120665
p62-3	2279	2415	758	264		0.818606	0.811492	0.31155	0.104845
p16-1	372	912	1593	2686		0.173588	0.496462	0.784343	1.22929
p16-2	365	934	1343	1489		0.230429	0.734277	0.721655	0.526893
p16-3	659	1039	1914	1892		0.23671	0.349126	0.786683	0.75139
p21-1	978	1318	1464	1997		0.45637	0.717474	0.720827	0.913959
p21-2	853	1323	1790	2023		0.53851	1.04009	0.961848	0.715853
p21-3	1091	1446	1927	2006		0.391882	0.485887	0.792026	0.796664
ACTIN-1	2143	1837	2031	2185
ACTIN-2	1584	1272	1861	2826
ACTIN-3	2784	2976	2433	2518
