# Supplementary material for: PIN1 protects auditory hair cells from senescence via autophagy
Source: PeerJ. 2022 Nov 1;10:e14267. doi: 10.7717/peerj.14267 (PMC9635358; doi:10.7717/peerj.14267)
Supplement: Supplemental Information 3 — Raw data for ABR thresholds, protein expression, SA- β-gal positive cells and IOD [file peerj-10-14267-s003.zip]

Archive with 40 entries (28 files):
- Raw date(figure1, 2)/figure2/
- Raw date(figure1, 2)/figure2/SA-a┬-gal/
- Raw date(figure1, 2)/figure2/SA-a┬-gal/3-MA 10mM.png
- Raw date(figure1, 2)/figure2/SA-a┬-gal/3-MA 20mM.png
- Raw date(figure1, 2)/figure2/SA-a┬-gal/Control.png
- Raw date(figure1, 2)/figure2/SA-a┬-gal/H2O2-8h.png
- Raw date(figure1, 2)/figure4/
- Raw date(figure1, 2)/figure4/ABR  thresholds.xlsx
- Raw date(figure1, 2)/figure4/IOD.xlsx
- Raw date(figure1, 2)/figure4/LC3/
- Raw date(figure1, 2)/figure4/LC3/Control/
- Raw date(figure1, 2)/figure4/LC3/Control/Image0024_C001.png
- Raw date(figure1, 2)/figure4/LC3/Control/Image0027_C002.png
- Raw date(figure1, 2)/figure4/LC3/Control/Image0028_C003.png
- Raw date(figure1, 2)/figure4/LC3/Juglone/
- Raw date(figure1, 2)/figure4/LC3/Juglone/Image0039_.png
- Raw date(figure1, 2)/figure4/LC3/Juglone/Image0039_C001.png
- Raw date(figure1, 2)/figure4/LC3/Juglone/Image0039_C002.png
- Raw date(figure1, 2)/figure4/LC3/Juglone/Image0039_C003.png
- Raw date(figure1, 2)/figure4/p62/
- Raw date(figure1, 2)/figure4/p62/Control/
- Raw date(figure1, 2)/figure4/p62/Control/Image0012.png
- Raw date(figure1, 2)/figure4/p62/Control/Image0012-1.png
- Raw date(figure1, 2)/figure4/p62/Control/Image0013_C003.jpg
- Raw date(figure1, 2)/figure4/p62/Juglone/
- Raw date(figure1, 2)/figure4/p62/Juglone/Image0005_.jpg
- Raw date(figure1, 2)/figure4/p62/Juglone/Image0005_C001.jpg
- Raw date(figure1, 2)/figure4/p62/Juglone/Image0005_C002.jpg
- Raw date(figure1, 2)/figure4/p62/Juglone/Image0005_C003.jpg
- Raw date(figure1, 2)/figure4/PIN1/
- Raw date(figure1, 2)/figure4/PIN1/Control/
- Raw date(figure1, 2)/figure4/PIN1/Control/═╝╧±_146866.jpg
- Raw date(figure1, 2)/figure4/PIN1/Control/═╝╧±_146867.jpg
- Raw date(figure1, 2)/figure4/PIN1/Control/═╝╧±_146868.jpg
- Raw date(figure1, 2)/figure4/PIN1/Control/═╝╧±_26.png
- Raw date(figure1, 2)/figure4/PIN1/Juglone/
- Raw date(figure1, 2)/figure4/PIN1/Juglone/09.png
- Raw date(figure1, 2)/figure4/PIN1/Juglone/147703.jpg
- Raw date(figure1, 2)/figure4/PIN1/Juglone/147704.jpg
- Raw date(figure1, 2)/figure4/PIN1/Juglone/147705.jpg
