# Supplementary material for: PIN1 protects auditory hair cells from senescence via autophagy
Source: PeerJ. 2022 Nov 1;10:e14267. doi: 10.7717/peerj.14267 (PMC9635358; doi:10.7717/peerj.14267)
Supplement: Supplemental Information 3 — Raw data for ABR thresholds, protein expression, SA- β-gal positive cells and IOD [file peerj-10-14267-s003.zip › Raw date(figure1, 2)/figure4/IOD.xlsx]

## Sheet: Sheet1
LC3	PIN1	p62
4238	764	4238
3579	1146	3579
4149	895	4149
2983	1467	2983
3789	1352	3789
3518	1243	3518
1356	2754	1356
1249	2865	1207
875	3125	875
1453	2531	1453
1348	1567	1348
1249	1897	1249
