# Supplementary material for: PIN1 protects auditory hair cells from senescence via autophagy
Source: PeerJ. 2022 Nov 1;10:e14267. doi: 10.7717/peerj.14267 (PMC9635358; doi:10.7717/peerj.14267)
Supplement: Supplemental Information 4 — Raw data for ABR thresholds, protein expression, SA- β-gal positive cells [file peerj-10-14267-s004.zip]

Archive with 33 entries (24 files):
- figure1/ABR  thresholds-Figure1.xls
- figure1/LC3B-Figure1/
- figure1/LC3B-Figure1/LC3B-Middle/
- figure1/LC3B-Figure1/LC3B-Middle/Image0032_C001.png
- figure1/LC3B-Figure1/LC3B-Middle/Image0032_C002.png
- figure1/LC3B-Figure1/LC3B-Middle/Image0033_C003.png
- figure1/LC3B-Figure1/LC3B-Old/
- figure1/LC3B-Figure1/LC3B-Old/lc3Image0041_C003.png
- figure1/LC3B-Figure1/LC3B-Old/lc3Image0042_.png
- figure1/LC3B-Figure1/LC3B-Old/lc3Image0042_C001.png
- figure1/LC3B-Figure1/LC3B-Old/lc3Image0042_C002.png
- figure1/LC3B-Figure1/LC3B-Young/
- figure1/LC3B-Figure1/LC3B-Young/Image0034_.png
- figure1/LC3B-Figure1/LC3B-Young/Image0034_C001.png
- figure1/LC3B-Figure1/LC3B-Young/Image0034_C002.png
- figure1/LC3B-Figure1/LC3B-Young/Image0034_C003.png
- figure1/p62-Figure1/
- figure1/p62-Figure1/p62 -Young/
- figure1/p62-Figure1/p62 -Young/Image0046_C002.png
- figure1/p62-Figure1/p62 -Young/Image0047_C003.png
- figure1/p62-Figure1/p62 -Young/Image0048_C001.png
- figure1/p62-Figure1/p62-Middle/
- figure1/p62-Figure1/p62-Middle/Image0050_C002.png
- figure1/p62-Figure1/p62-Middle/Image0051_C003.png
- figure1/p62-Figure1/p62-Middle/p62mImage0049.png
- figure1/p62-Figure1/p62-Old/
- figure1/p62-Figure1/p62-Old/Image0054-1.png
- figure1/p62-Figure1/p62-Old/Image0054-2.png
- figure1/p62-Figure1/p62-Old/Image0055.png
- figure1/SA-a┬-gal-Figure1/
- figure1/SA-a┬-gal-Figure1/Middle.png
- figure1/SA-a┬-gal-Figure1/Old.png
- figure1/SA-a┬-gal-Figure1/Young.png
