# Supplementary material for: PIN1 protects auditory hair cells from senescence via autophagy
Source: PeerJ. 2022 Nov 1;10:e14267. doi: 10.7717/peerj.14267 (PMC9635358; doi:10.7717/peerj.14267)
Supplement: Supplemental Information 4 — Raw data for ABR thresholds, protein expression, SA- β-gal positive cells [file peerj-10-14267-s004.zip › figure1/ABR thresholds-Figure1.xls]

## Sheet: 2m
male1
tone	4k	50dB	20k	40dB
	8k	35dB	24k	35dB
	12k	25dB	28k	35dB
	16k	30dB	32k	30dB
male2
TOne	4k	40dB	20k	35dB
	8k	30dB	24k	35dB
	12k	20dB	28k	35dB
	16k	30dB	32k	35dB
male3
tone	4k	45dB	20k	40dB
	8k	30dB	24k	35dB
	12k	20dB	28k	35dB
	16k	30dB	32k	30dB
male4
tone	4k	45dB	20k	35dB
	8k	35dB	24k	35dB
	12k	25dB	28k	40dB
	16k	35dB	32k	35dB
male5
click	25dB
tone	4k	50dB	20k	35dB
	8k	30dB	24k	40dB
	12k	20dB	28k	35dB
	16k	30dB	32k	35dB
male6
tone	4k	40dB	20k	40dB
	8k	35dB	24k	35dB
	12k	25dB	28k	50dB
	16k	30dB	32k	50dB

## Sheet: 6m
male1
click	30dB
tone	4k	55dB	20k	40dB
	8k	35dB	24k	45dB
	12k	30dB	28k	55dB
	16k	35dB	32k	65dB
Male2
Click	35db
tone	4k	50db	20k	45dB
	8k	45db	24k	45dB
	12k	35dB	28k	55dB
	16k	40db	32k	60db
male3
click	30dB
tone	4k	50db	20k	45dB
	8k	35dB	24k	45dB
	12k	30dB	28k	60db
	16k	35dB	32k	60db
male4
click	35db
tone	4k	50db	20k	40dB
	8k	40db	24k	50db
	12k	35dB	28k	55dB
	16k	35dB	32k	65db
male5
click	30dB
tone	4k	55dB	20k	40dB
	8k	35dB	24k	45dB
	12k	35dB	28k	55dB
	16k	40db	32k	60dB
male6
click	35db
tone	4k	50db	20k	45dB
	8k	40db	24k	45dB
	12k	35dB	28k	55db
	16k	35dB	32k	65db

## Sheet: 12m
male1
tone	4k	50db	20k	45db
	8k	40db	24k	70db
	12k	40db	28k	80db
	16k	40db	32k	90db
male2
tone	4k	70db	20k	45db
	8k	50db	24k	70db
	12k	40db	28k	80db
	16k	45db	32k	85db
male3
tone	4k	55db	20k	55db
	8k	40db	24k	70db
	12k	35db	28k	90db
	16k	50db	32k	90db
male4
tone	4k	70db	20k	45db
	8k	50db	24k	70db
	12k	40db	28k	80db
	16k	40db	32k	90db
male5
tone	4k	70db	20k	55db
	8k	55db	24k	70db
	12k	35db	28k	90db
	16k	50db	32k	90db
male6
tone	4k	60db	20k	50db
	8k	45db	24k	70db
	12k	35db	28k	90db
	16k	45db	32k	90db
